# Supplementary material for: Seven New Lobane Diterpenoids from the Soft Coral Lobophytum catalai
Source: Mar Drugs. 2023 Mar 30;21(4):223. doi: 10.3390/md21040223 (PMC10143306; doi:10.3390/md21040223)
Supplement: Supplementary file 1 [file marinedrugs-21-00223-s001.zip]

Archive with 1 entries (1 files):
- Revised Supporting Information.pdf
